# Supplementary material for: Improving In Vitro Culture of Human Male Fetal Germ Cells
Source: Cells. 2021 Aug 9;10(8):2033. doi: 10.3390/cells10082033 (PMC8393746; doi:10.3390/cells10082033)
Supplement: Supplementary file 1 [file cells-10-02033-s001.zip]

Archive with 1 entries (1 files):
- cells-1225466-suppl.pdf
